# Supplementary material for: Occurrence of Plasmid-Mediated Quinolone Resistance and Carbapenemase-Encoding Genes in Pseudomonas aeruginosa Isolates from Nosocomial Patients in Aguascalientes, Mexico
Source: Pathogens. 2024 Nov 13;13(11):992. doi: 10.3390/pathogens13110992 (PMC11597332; doi:10.3390/pathogens13110992)
Supplement: Supplementary file 1 [file pathogens-13-00992-s001.zip]

Archive with 1 entries (1 files):
- pathogens-3281398-supplementary.pdf
